# Supplementary material for: Comorbidity of asthma and attention deficit hyperactivity disorder in childhood: causal, shared early-life risk factors, or shared genetic liability?
Source: Int J Epidemiol. 2026 May 23;55(3):dyag074. doi: 10.1093/ije/dyag074 (PMC13198363; doi:10.1093/ije/dyag074)
Supplement: dyag074_Supplementary_Data [file dyag074_supplementary_data.zip]

Archive with 2 entries (2 files):
- 08-May-2026_051430_ije-2025-06-1129-File007.pdf
- ije-2025-06-1129-File007.pdf
